# Supplementary material for: Studying the Antifungal Effects of Ageratina adenophora (Sprengel) R. King and H. Robinson (=Eupatorium adenophorum Sprengel) as a Bio-Fumigant Plant Alone and in Combination with Biochar Against Pythium aphanidermatum (Edson) Fitz
Source: Plants (Basel). 2024 Dec 16;13(24):3511. doi: 10.3390/plants13243511 (PMC11678674; doi:10.3390/plants13243511)
Supplement: Supplementary file 1 [file plants-13-03511-s001.zip]

Archive with 1 entries (1 files):
- plants-3245295-supplementary.pdf
